# Supplementary material for: Estimating multiplicity of infection, haplotype frequencies, and linkage disequilibria from multi-allelic markers for molecular disease surveillance
Source: PLoS One. 2025 May 27;20(5):e0321723. doi: 10.1371/journal.pone.0321723 (PMC12111651; doi:10.1371/journal.pone.0321723)
Supplement: S1 R Script and example datasets — (XLS) [file pone.0321723.s005.zip]

Archive with 16 entries (15 files):
- S1_RScript_ExampleDatasets/
- __MACOSX/._S1_RScript_ExampleDatasets
- S1_RScript_ExampleDatasets/example_dataset3.xlsx
- __MACOSX/S1_RScript_ExampleDatasets/._example_dataset3.xlsx
- S1_RScript_ExampleDatasets/.DS_Store
- __MACOSX/S1_RScript_ExampleDatasets/._.DS_Store
- S1_RScript_ExampleDatasets/example_dataset2.xlsx
- __MACOSX/S1_RScript_ExampleDatasets/._example_dataset2.xlsx
- S1_RScript_ExampleDatasets/example_dataset4.xlsx
- __MACOSX/S1_RScript_ExampleDatasets/._example_dataset4.xlsx
- S1_RScript_ExampleDatasets/STRmle.R
- __MACOSX/S1_RScript_ExampleDatasets/._STRmle.R
- S1_RScript_ExampleDatasets/STRModel.R
- __MACOSX/S1_RScript_ExampleDatasets/._STRModel.R
- S1_RScript_ExampleDatasets/example_dataset1.xlsx
- __MACOSX/S1_RScript_ExampleDatasets/._example_dataset1.xlsx
