# Supplementary material for: Estimating multiplicity of infection, haplotype frequencies, and linkage disequilibria from multi-allelic markers for molecular disease surveillance
Source: PLoS One. 2025 May 27;20(5):e0321723. doi: 10.1371/journal.pone.0321723 (PMC12111651; doi:10.1371/journal.pone.0321723)
Supplement: S1 R Script and example datasets — (XLS) [file pone.0321723.s005.zip › S1_RScript_ExampleDatasets/example_dataset4.xlsx]

## Sheet: Sheet 1
ID	M1	M2	M3	M4
ID1	133	210	94	148
ID2	133	210	91	140
ID3	130	210	91	140
ID4	133	210	89	145
ID5	130	210	99	140
ID5	133	210	91	148
ID6	133	207	89	145
ID6	130		94
ID7		210	91	140
ID7		201
ID8	130		94	145
ID9		207	99	148
ID10		210	99	148
ID11	130	210	91	140
ID12	133	210	94	148
ID12			91	140
ID13	133	210	99	148
ID13		201
ID14	133	210	91	140
ID15	133	201	91	140
ID16	130	201	91	140
ID16	130
ID17	130	210	94	148
ID18	133	207	94	148
ID18		201		140
ID19		201	91	140
ID20	130	201	91	140
ID21			91	148
ID22	130		91	148
ID23	130	210	91	148
ID23				148
ID24	133	207	91	140
ID25	130	210	91	140
ID25	133	207	99
ID26	130	210	91	148
ID26	133
ID27	133	210	91	140
ID28	130	201	91	140
ID28	130	210	89	145
ID29	133	210	91	140
ID30	130	207	91	140
ID31	130	201	91	140
ID31		210
ID32	130	201	91	140
ID32	133	207	94
ID33	130	210	99	140
ID33	130		91
ID34	130	210	91	140
ID35	133	210	89	140
ID36	130	210	91	148
ID37	130		94	148
ID38	133	207	91	140
ID38	133			145
ID39	133		89	140
ID40	130	207	99	148
ID40	130
ID41	133		91	140
ID41	133		94	148
ID42	130	201	91	140
ID42			94	148
ID43	133	207	99	140
ID43		210	91	140
ID44		210	91	140
ID45	130	210	89	145
ID46	133	210	91	140
ID47	130	201	99	140
ID47	133	210	91
ID47		210
ID48	133	210	99	140
ID48		207
ID49	133	201	91	140
ID49	133	210
ID50	130	210	91	140
ID51	133	207	91
ID52	133	201	99	140
ID52	130
ID53	133	201	94	148
ID53	133	207	89	140
ID53		210	91
ID54	130	210	89	140
ID55	130	210	91	140
ID56	130	210	91	140
ID57	133	210	91	140
ID58	133	207	94	145
ID59	130	201	89	148
ID59	133		89
ID60	130	210	89	145
ID60		201
ID61	133	210	91	140
ID61	130	201
ID62	133	210	89	140
ID62	133	207	91	140
ID63	130	210	99	140
ID64	133	210	91	140
ID64			94
ID65	133	207	91	145
ID65	130
ID66		201	89	140
ID66		210	94	148
ID67	133	201	94	148
ID68	133	207	94	148
ID68	130	210	91	148
ID69	130	207	91	140
ID69	133	201	99	148
ID69		210
ID70	130	201	89	145
ID71	130	210	91	140
ID71		201
ID72	130	210	94	140
ID72	130
ID73	133		94	148
ID74	133	210	89	148
ID75	130	201	91	148
ID76	130	210	91	140
ID77	130	201	89
ID78	130	201	94	140
ID79	130	210	89	145
ID80	133	210	99	148
ID81	133	201	89	140
ID81			91
ID82	133	210	94	148
ID83	130	207	91	140
ID83	133
ID84	130	210	91	140
ID85	130	210		140
ID86	130	207	91	140
ID86	133	210
ID87	133	210	89	145
ID88	133	210	99	140
ID88		201	91
ID89	130	210	89	148
ID89	133
ID90	130	207	91	140
ID91	130	210	94	148
ID91	133		89
ID92	133	210	89	140
ID93	133	201	91	140
ID93	133		94	148
ID94	133		89	145
ID95	133	201	94	148
ID96	133		94	148
ID97	133	210	94	148
ID97	130		91	140
ID98	133	210	91	140
ID99	130	210	94	148
ID99	133			148
ID99	133			140
ID100	130	201	94	148
ID100		210
