# Supplementary material for: Estimating multiplicity of infection, haplotype frequencies, and linkage disequilibria from multi-allelic markers for molecular disease surveillance
Source: PLoS One. 2025 May 27;20(5):e0321723. doi: 10.1371/journal.pone.0321723 (PMC12111651; doi:10.1371/journal.pone.0321723)
Supplement: S1 R Script and example datasets — (XLS) [file pone.0321723.s005.zip › S1_RScript_ExampleDatasets/STRModel.R]

# Title        : MLE method for SNPs data
# Objective    : Contains implementation of the model (EM-algorithm) and supporting functions
# Created by   : Christian Tsoungui Obama, Kristan. A. Schneider
# Created on   : 24.05.23
# Last modified: 19.03.25

#################################
# Function varsets(n,l) outputs all possible vectors of length n with entries 0,.., l-1
# in an l^n x n matrix
#################################
varsets <- function(l,n) {
  # l = 2^2-1 (case of biallelic loci) # n = number of heterozygote loci
  B <- array(0,c(l^n,n))
  B[1:l,1] <- 0:(l-1)
  lkmo <- l
  if(n>1){
    for(k in 2:n){
      lk <- lkmo*l
      pick1 <- (lkmo+1):lk
      B[pick1,] <- B[rep(1:lkmo,l-1),]
      B[pick1,k] <- rep(1:(l-1),each=lkmo)
      lkmo <- lk
    }
  }
  B
}

# varset1 changed compared to the general implementation
varsets1 <- function(l){   
  # calculate all haplotypes that could contribute to observation (Ax)
  ## n ... number of alleles
  ## l ... 0-1 vector indicating absence/presence of alleles

  n <- length(l)
  B <- array(0,c(2^sum(l),n))
  B[1:(l[1]+1),1] <- 0:(l[1])
  lkmo <- l[1]+1
  if(n>1){
    for(k in 2:n){
      if(l[k]>0){
        lk <- lkmo*(l[k]+1)
        pick1 <- (lkmo+1):lk
        B[pick1,] <- B[rep(1:lkmo,l[k]),]
        B[pick1,k] <- rep(1:(l[k]),each=lkmo)
        lkmo <- lk   
      }
    }
  }
  B
}

varsets2 <- function(l){   
  # calculate all sub-observations
  # n number of loci
  # l number of alleles per locus

  n <- length(l)
  B <- array(1,c(prod(l),n))
  B[1:l[1],1] <- 1:l[1]
  lkmo <- l[1]
  if(n>1){
    for(k in 2:n){
      if(l[k]>1){
        lk <- lkmo*l[k]
        pick1 <- (lkmo+1):lk
        B[pick1,] <- B[rep(1:lkmo,l[k]-1),]
        B[pick1,k] <- rep(2:l[k],each=lkmo)
        lkmo <- lk
      }
    }
  }
  B
}

#################################
# Function hapl(arch) takes as input a vector of the number of alleles per locu and outputs
#  a nm x 2 matrix of all possible haplotypes in geadic representation
#################################
hapl <- function(arch){
  H <- array(0,c(prod(arch),2))
  H[,1] <- rep(0:(arch[1]-1), each=arch[2])
  H[,2] <- rep(0:(arch[2]-1), arch[1])
  H
}

#################################
# Function cpoiss(lambda,n) outputs n randomly drawn integer from a condidtional Poisson distribution 
# with parameter lambda
#################################
cpoiss <- function(lambda,n){
  m <- 100 # to accelerate computation it is assumed that m<100 is generically drawn
  out <- c()
  x <- runif(n,min=0,max=1)
  p0 <- ppois(0,lambda)
  nc <- 1/(1-exp(-lambda))
  pvec <- (ppois(1:m,lambda)-p0)*nc
  pvec <- c(pvec,1) 
  for (i in 1:n){
    k <- 1
    while(x[i] > pvec[k]){
      k <- k+1
    }
    if(k >= m){ # if a m>=100 is drawn this is executed
      k <- k+1
      a <- dpois(k,lambda)*nc
      b <- pvec[m]+a
      while(x[i]>b){
        k <- k+1
        a <- a*lambda/k
        b <- b+a
      }
    }
    out <- c(out, k) 
  }
  out
}

#################################
# The function obs(M) gives a representation for an infection with haplotypes given by the matrix M. 
# The input M is  k x n matrix with entries 0 and 1, where each row  is a haplotype corresponding to 
# a 0-1 vector. Obs returns the corresponding vector representation of the observ
#################################
obs <- function(M, arch){
  M <- matrix(M, ncol = 2)
  out <- array(0,2)
  arch1 <- arch - 1
  x <- list()
  x[[1]] <- seq(0,arch1[1])
  x[[2]] <- seq(0,arch1[2])

  for(i in 1:2){
    bin <- 2^x[[i]]
    binx <- is.element(x[[i]], M[,i]) 
    out[i] <- bin %*% binx
  }
  out
}

#################################
# Function datasetgen(P,lambda,N,n) is used to simulate data. It generates N observations assuming n biallelic loci with haplotype distribution P 
# wich must be a vector of length 2n a N x n matrix of observations sampled using the multinomial and Poisson distribution 
# of parameters (m, P) and lambda respectively. m is the MOI for the corresponding sample.
#################################
datasetgen <- function(P,lambda,N,arch){ 
  # This function simulates the data as a Nx2 matrix of infections

  H <- hapl(arch)                    # Set of possible haplotypes
  out <- matrix(0,nrow=N, ncol=2)
  m <- cpoiss(lambda,N)              # MOI values for each sample following CPoiss(lambda)
  for(j in 1:N){                     
    s <- rmultinom(1, m[j], P) #multinomially select M[j] haplotypes from the haplotype pool
    out[j,] <- obs(H[s!=0,], arch) #Summing up the mixed-radix representation of a number representing the infection
  } #vector of infections
  out
}

datagen <- function(P,lambda,N,arch){ 
  # This function generates the data as a list containing the observations detected (X)
  # and the number of times each infection is detected (Nx
  # Output: list(X, Nx)
  out <- datasetgen(P,lambda,N,arch)
  reform(out, arch, id = FALSE)
}

gead <- function(x,l,n){   
  ## calculates mixed-radix expression of each element of vector x 
  ### x ... vector of observations
  ### l ... vector of genetic architecture
  ### n ... number of markers

  l <- rep(l,n)
  out <- array(0,c(length(x),n))
  div <- c(1,cumprod(l[1:(n-1)]))
  for(k in n:1){
    r <- x%%div[k]
    out[,k] <- (x-r)/div[k]
    x <- r
  }
  out
}

#################################
# Function gen_func(x,lambd) calculates the value of the generating function of the conditional Poisson distribution for x.
#################################
gen_func <- function(x, lambd){
  (exp(x*lambd)-1)/(exp(lambd) - 1)
}


#################################
# The function reform(X1,id) takes as input the dataset in the 0-1-2-notation and returns a matrix of the observations,
# and a vector of the counts of those observations, i.e., number of times each observation is made in the dataset.
#################################
reform <- function(DATA, arch, id = TRUE){
  # Drop id column
  if(id){
    DATA <- DATA[,-1]
  }
  data.comp <- apply(DATA,1,function(x) paste(x,collapse="-"))
  Nx <- table(data.comp)
  Nx.names <- names(Nx)
  X <- t(sapply(Nx.names, function(x) unlist(strsplit(x,"-")) ))
  rownames(X) <- NULL
 
  X1 <- array(as.numeric(X),dim(X)) 
  list(X1, Nx)
}

#################################
# The function estsnpmodel(X,Nx) implements the EM algorithm and returns the MLEs, i.e., 
# estimates of haplotype frequencies and Poisson parameter.
#################################
strmodel0 <- function(dat, arch){
  X <- dat[[1]] #+ 1
  Nx <- dat[[2]]
  N <- sum(Nx)
  nn <- nrow(X)
  l <- arch
  n <- length(l)
  x <- X
  hapll <- c()

  ggead <- c(l[2], 1)
  Hx <- list() 
  Ax <- list() 

  alnum <- lapply(l,function(x) 1:x)
  bin2num <-  lapply(alnum,function(x) 2^(x-1))
  
  alcnt <- array(,n)
  for(u in 1:nrow(x)){
    Hx[[u]] <- list(array(0,n),list(),list(),list(),list(),array(0,n))
    Ax[[u]] <- list(list(),list(),list(),list())
    for(k in 1:n){
      temp <- gead(x[u,k],2,l[k])
      temp1 <- varsets1(temp)
      Hx[[u]][[6]][k] <- nrow(temp1)-1  
      temp1 <-temp1[-1,]
      Hx[[u]][[1]][k] <- sum(temp)
      Hx[[u]][[2]][[k]] <- (alnum[[k]])[temp*alnum[[k]]]
      Hx[[u]][[3]][[k]] <- temp1
      Hx[[u]][[4]][[k]] <- temp1%*%bin2num[[k]] 
      Hx[[u]][[5]][[k]] <- Hx[[u]][[3]][[k]]%*%rep(1,l[k])
    }
    vz1 <- sum(Hx[[u]][[1]]) # Cardinality of x
    temp2 <- prod(Hx[[u]][[6]])
    Ax[[u]][[1]] <- temp2
    Ax[[u]][[2]] <- varsets2(Hx[[u]][[6]])
    for(k in 1:n){
      Ax[[u]][[2]][,k] <- Hx[[u]][[4]][[k]][Ax[[u]][[2]][,k]]
    }
    for(j in 1:temp2){ # this creates the set scrA_x
      Ax[[u]][[3]][[j]] <- list() 
      for(k in 1:n){
        temp <- gead(Ax[[u]][[2]][j,k],2,l[[k]])
        temp1 <- (alnum[[k]])[temp*alnum[[k]]] # vector of allesls at marker k in subobservation
        alcnt[k] <- length(temp1)
        Ax[[u]][[3]][[j]][[k]] <- temp1
      }
      Ax[[u]][[4]][[j]] <- varsets2(alcnt) # here you work only with the number of alleles, it is the same structure for any subset, so they can be labelled 1,... l_k
      for(k in 1:n){
        Ax[[u]][[4]][[j]][,k] <- Ax[[u]][[3]][[j]][[k]][Ax[[u]][[4]][[j]][,k]] # here you make sure  that the alleles previously labelled 1, ... l_k are replaced by their actual number 
      }
      Ax[[u]][[4]][[j]] <- as.character((Ax[[u]][[4]][[j]]-1)%*%ggead+1) #
      Ax[[u]][[3]][[j]] <- (-1)^(vz1+sum(alcnt))
    }
    hapll[[u]] <- Ax[[u]][[4]][[temp2]]
  }  

  hapl1 <- unique(unlist(hapll))
  H <- length(hapl1)
  pp <- array(rep(1/H,H),c(H,1))
  rownames(pp) <- hapl1

  num0 <- pp*0
  num <- num0
  rownames(num) <- hapl1
  Bcoeff <- num0
  rownames(Bcoeff) <- hapl1
  la <- 2
  eps <- 10^-8
  cond1 <- 1 
  t <- 0
  while(cond1>eps && t<500){
    t <- t+1
    Ccoeff <- 0
    Bcoeff <- num0    # reset B coefficients to 0 in next iteration
    num <- num0       # reset numerator to 0 in next iteration
    for(u in 1:nn){
      denom <- 0
      num <- num0
      CC <- 0
      for(k in 1:Ax[[u]][[1]]){
        p <- sum(pp[Ax[[u]][[4]][[k]],])
        vz <- Ax[[u]][[3]][[k]]
        lap <- la*p
        exlap <- vz*exp(lap)
        denom <- denom + exlap-vz
        num[Ax[[u]][[4]][[k]],] <- num[Ax[[u]][[4]][[k]],] + exlap
        CC <- CC + exlap*p
      }
      num <- num*pp
      denom <- Nx[u]/denom
      denom <- la*denom
      Ccoeff <- Ccoeff + CC*denom
      Bcoeff <- Bcoeff + num*denom
    }
    
    Ccoeff <- Ccoeff/N

    # Replacing NaN's in Ak by 0
    cnt <- sum(is.nan(Bcoeff))
    if(cnt > 0){
        break
      }else{
        ppn <- Bcoeff/(sum(Bcoeff))
    }

    ### Newton step
    cond2 <- 1
    xt    <- Ccoeff   ### good initial condition
    tau   <- 0
    while(cond2 > eps  &&  tau<300){
      tau <- tau + 1
      ex  <- exp(-xt)
      xtn <- xt + (1-ex)*(xt + Ccoeff*ex - Ccoeff)/(ex*xt+ex-1)
      if(is.nan(xtn) || (tau == 299) || xtn < 0){
          xtn <- runif(1, 0.1, 2.5)
      }
      cond2 <- abs(xtn-xt)
      xt <- xtn
    }
    cond1 <- abs(xt-la)+sqrt(sum((pp-ppn)^2))
    la <- xt
    pp <- ppn
  }
  list(la, pp)
}


#################################
# The function strmodel_plugin(dat, arch, lam) implements the EM algorithm with the Poisson parameter as plugin estimate
# and returns the plugin Poisson parameter and the MLEs for haplotype frequencies.
#################################
strmodel_plugin <- function(dat, arch, lam){
  X <- dat[[1]]
  Nx <- dat[[2]]
  N <- sum(Nx)
  nn <- nrow(X)
  l <- arch
  n <- length(l)
  x <- X
  hapll <- c()

  ggead <- c(l[2], 1)
  Hx <- list() 
  Ax <- list() 
  alnum <- list()
  bin2num <- list()
  for(k in 1:n){
    alnum[[k]] <- 1:l[k]
    bin2num[[k]] <- 2^(0:(l[k]-1))
  }
  alcnt <- array(,n)
  for(u in 1:nrow(x)){
    Hx[[u]] <- list()
    Ax[[u]] <- list()
    Hx[[u]][[1]] <- array(0,n)
    Hx[[u]][[2]] <- list()
    Hx[[u]][[3]] <- list()
    Hx[[u]][[4]] <- list()
    Hx[[u]][[5]] <- list()
    Hx[[u]][[6]] <- array(,n)
    Ax[[u]][[1]] <- list()
    Ax[[u]][[2]] <- list()
    Ax[[u]][[3]] <- list()
    Ax[[u]][[4]] <- list()
    for(k in 1:n){
      temp <- gead(x[u,k],2,l[[k]])
      temp1 <- varsets1(temp)[-1,]
      Hx[[u]][[1]][k] <- sum(temp)
      Hx[[u]][[2]][[k]] <- (alnum[[k]])[temp*alnum[[k]]]
      Hx[[u]][[3]][[k]] <- temp1
      Hx[[u]][[4]][[k]] <- temp1%*%bin2num[[k]] 
      Hx[[u]][[5]][[k]] <- Hx[[u]][[3]][[k]]%*%rep(1,l[k])
      Hx[[u]][[6]][k] <- length(temp1%*%bin2num[[k]])
    }
    vz1 <- sum(Hx[[u]][[1]])
    temp2 <- prod(Hx[[u]][[6]])
    Ax[[u]][[1]] <- temp2
    Ax[[u]][[2]] <- varsets2(Hx[[u]][[6]])
    for(k in 1:n){
      Ax[[u]][[2]][,k] <- Hx[[u]][[4]][[k]][Ax[[u]][[2]][,k]]
    }
    for(j in 1:temp2){
      Ax[[u]][[3]][[j]] <- list() 
      for(k in 1:n){
        temp <- gead(Ax[[u]][[2]][j,k],2,l[[k]])
        temp1 <- (alnum[[k]])[temp*alnum[[k]]]
        alcnt[k] <- length(temp1)
        Ax[[u]][[3]][[j]][[k]] <- temp1
      }
      Ax[[u]][[4]][[j]] <- varsets2(alcnt)
      for(k in 1:n){
        Ax[[u]][[4]][[j]][,k] <- Ax[[u]][[3]][[j]][[k]][Ax[[u]][[4]][[j]][,k]]
      }
      Ax[[u]][[4]][[j]] <- as.character((Ax[[u]][[4]][[j]]-1)%*%ggead+1)
      Ax[[u]][[3]][[j]] <- (-1)^(vz1+sum(alcnt))
    }
    hapll[[u]] <- Ax[[u]][[4]][[temp2]]
  }  

  hapl1 <- unique(unlist(hapll))
  H <- length(hapl1)
  pp <- array(rep(1/H,H),c(H,1))
  rownames(pp) <- hapl1

  num0 <- pp*0
  num <- num0
  rownames(num) <- hapl1
  Bcoeff <- num0
  rownames(Bcoeff) <- hapl1
  #la <- lam
  eps <- 10^-8
  cond1 <- 1 
  t <- 0
  while(cond1>eps && t<500){
    t <- t+1
    Ccoeff <- 0
    Bcoeff <- num0    # reset B coefficients to 0 in next iteration
    num <- num0       # reset numerator to 0 in next iteration
    for(u in 1:nn){
      denom <- 0
      num <- num0
      CC <- 0
      for(k in 1:Ax[[u]][[1]]){
        p <- sum(pp[Ax[[u]][[4]][[k]],])
        vz <- Ax[[u]][[3]][[k]]
        lap <- lam*p
        exlap <- vz*exp(lap)
        denom <- denom + exlap-vz
        num[Ax[[u]][[4]][[k]],] <- num[Ax[[u]][[4]][[k]],] + exlap
        CC <- CC + exlap*p
      }
      num <- num*pp
      denom <- Nx[u]/denom
      denom <- lam*denom
      Ccoeff <- Ccoeff + CC*denom
      Bcoeff <- Bcoeff + num*denom
    }
    
    Ccoeff <- Ccoeff/N

    # Replacing NaN's in Ak by 0
    cnt <- sum(is.nan(Bcoeff))
    if(cnt > 0){
        break
      }else{
        ppn <- Bcoeff/(sum(Bcoeff))
    }
    cond1 <- sqrt(sum((pp-ppn)^2))
    pp <- ppn
  }
  list(lam, pp)
}

#################################
# The function strmodel1(X,Nx,plugin) implements the EM algorithm with the plugin argument defining the value of the Poisson parameter 
# if plugin=NULL, the Poisson parameter is estimated from the data in which case the MLEs are obtained using the function estsnpmodel0(X, Nx),
# otherwise, the value of plugin is used as pugin-estimate of the Poisson parameter and the MLEs are obtained using the function estsnpmodel_plugin(X, Nx, plugin).
#################################
strmodel1 <- function(dat, arch, plugin=NULL){
  if(is.null(plugin)){
    out <- strmodel0(dat, arch)               # calculates the uncorrected estimate
  }else{
    out <- strmodel_plugin(dat, arch, plugin) # calculates the corrected estimate
  }
  out
}

#################################
# The function strmodel(dat, arch) implements the EM algorithm with the option for bias correction (BC) using either
# a "bootstrap", or a "Jacknife" method, and returns the MLEs, i.e., estimates of haplotype frequencies and Poisson parameter.
#################################
strmodel <- function(dat, arch, BC=FALSE, method='bootstrap', Bbias=10000, plugin=NULL){
  out.temp <- strmodel1(dat, arch, plugin=plugin)
  rnames1 <- as.integer(rownames(out.temp[[2]])) - 1
  rnames <- rnames1
  nhap <- length(out.temp[[2]])
  X <- dat[[1]]
  Nx <- dat[[2]]
  if(BC){
    N <- sum(Nx)
    if(method == 'bootstrap'){
      infct <- vector(mode = "list", length = 2)
      prob <- Nx/N
      Estim <- array(0, dim = c((nhap+1), Bbias))
      rownames(Estim) <- c('l',(rnames1+1))
      for (l in 1:Bbias){
        samp  <- rmultinom(N, 1, prob)
        tmp   <- rowSums(samp)
        pick  <- tmp == 0
        infct[[1]]  <- X[!pick,]
        infct[[2]]  <- tmp[!pick]
        tmp1        <- strmodel1(infct, arch, plugin=plugin)
        rnames      <- as.integer(rownames(tmp1[[2]]))
        Estim[1,l]  <- unlist(tmp1[[1]])  
        Estim[as.character(rnames),l] <- unlist(tmp1[[2]])
      }
      bias  <- rowSums(Estim)/Bbias
      lamBC <- 2*out.temp[[1]][1]  - bias[1]
      ppBC  <- 2*out.temp[[2]] - bias[-1]
    }else{
      if(method=="jackknife"){
        infct <- vector(mode = "list", length = 2)
        J = length(Nx)
        Estim <- array(0, dim = c((nhap+1), J))
        rownames(Estim) <- c('l',(rnames1+1))
        for(j in 1:J){
          NxJ         <- Nx 
          NxJ[j]      <- NxJ[j]-1 
          pick        <- NxJ !=0
          infct[[1]]  <- X[pick,]
          infct[[2]]  <- NxJ[pick]
          tmp1        <- strmodel1(infct, arch, plugin=plugin)
          rnames      <- as.integer(rownames(tmp1[[2]]))
          Estim[1,j]  <- unlist(tmp1[[1]])  
          Estim[as.character(rnames),j] <- unlist(tmp1[[2]]) 
        }
        bias  <- Estim %*% Nx/N
        lamBC <- out.temp[[1]][1] - (N-1)*( bias[1] - out.temp[[1]][1]) 
        ppBC  <- out.temp[[2]] - (N-1)*( bias[-1] - out.temp[[2]])
      }else{
        warning("method needs to be either bootstrap or jackknife")
      }
    }
    out <- list(lamBC, ppBC)
  }else{
    out <- out.temp
  }
  out
}

mle_sim <- function(dat, arch, id=FALSE){
  dat <- reform(dat, arch, id = id)
  out <- strmodel0(dat,arch)
  la <- out[[1]]
  pp <- out[[2]]
  ## Ordering the frequencies
  pp <- pp[order(as.numeric(rownames(pp))), ]

  ## Setting the frequencies of the unobserved haplotypes to 0.0
  nhapl <- prod(arch)

  if(length(pp)<nhapl){
    out <- t(pp)
    name <- colnames(out)
    cnt <- 0
    for (i in 1:nhapl) {
      if (is.element(as.character(i), name)){
        cnt <- cnt + 1
      }else{
        pp <- append(pp, list(x = 0.0), i-1)
      }
    }
  }
  list(la, unlist(pp))
}

#################################
### function data.format outputs a list containing as first element  the data in new format (1 row per sample, 1 colum by marker) 
### entries are integerers. If transformed into binary numbers 0-1 vectors they indicate absence/presence of alleles 
### e.g., 0.... no allele present, 1... first allele present, 2... 2nd allele present, 3.... 1st and 2nd allele present ect. 
### The second element gives the order of the alleles pper locus
### The third element gives th number of alleles per locucs
#################################
data_format <- function(data, output.id=TRUE){
    ### dat... is the input data set in standard format of package MLMOI, 1 st column contains smaple IDs
    ### markers ... vector of columms containing markers to be included

    # create data without the the id column
    data[,1] <- factor(data[,1], levels=unique(data[,1]))
    dat <- data[,-1]

    ### list of alleles per marker. This function, oders alleles such that allele "51I" comes befor "N51 for instance.
    ### As a result, for SNPS loci, mutants are denoted by 1 and the wildtypes are denoted by 2 in the conversion. Note 
    ### that in the converted dataset, 0 characterizes missing values.
    ############
    allele.list <- sapply(as.list(dat), function(x){ 
                                                        y=sort(unique(x))
                                                        y[!is.na(y)]
                                                    }
                        )
                   
    ###number of alleles per marker########
    allele.num <- unlist(lapply(allele.list,length))

    #### split data b sample ID
    dat.split <- split(dat,data[,1])

    #### Binary representation of allele being absent and present
    samples.coded <- t(sapply(dat.split, function(x){
                                                      mapply(function(x,y,z){
                                                                              as.integer(is.element(y,x)) %*% 2^(0:(z-1))
                                                                            }, 
                                                              x, 
                                                              allele.list, 
                                                              allele.num
                                                            )
                                                    }
                              )
                      )
    ID <- rownames(samples.coded)
    samples.coded <- cbind(ID, data.frame(samples.coded))
    rownames(samples.coded) <- NULL

    if(!output.id){
      samples.coded <- samples.coded[,-1]
    }
    out <- list(samples.coded,allele.list,allele.num)
    names(out) <- c("data transformed", "Alleles per markers", "Number of alleles per marker")
    out
}

#################################
# The function sampl(dat) finds the number of occurences of each observation in the dataset dat.
# The output is a vector of those numbers.
#################################
sampl <- function(dat, arch){
  
    nloci <- ncol(dat)
    trin <- c(2^arch[2],1)
    out <- as.matrix(dat, ncol=nloci)%*%trin
    print(out)
    out <- table(out)
    out
}

#################################
# The function mle() wraps the reform(X1,id) and either strmodel(dat, arch) or strmodel_plugin(dat, arch, plugin) to find the MLEs 
# with or without the Poisson parameter as a plug-in estimate, respectively. Moreover, the option to ouput the bias corrected (BC) estimates with 
# confidence intervals (CI) is available. The function outputs the estimates for haplotype frequencies, Poisson parameters, and a matrix of detected haplotypes.
#################################
mle <- function(Data, arch, id=TRUE, plugin=NULL, CI=FALSE, BC=FALSE, method="bootstrap", Bbias=10000, B=10000, alpha=0.05){
  
  ### Dropping Missing data
  pick <- rowSums(Data == 0) > 0 
  Data <- Data[!pick,]

  ### Actual sample size
  Ex.N <- nrow(Data)

  dat1  <- reform(Data, arch, id=id)
  X     <- dat1[[1]]
  Nx    <- dat1[[2]]
  nloci <- 2
  
  # MLEs
  out <- strmodel(dat1, arch, BC=BC, method=method, Bbias=Bbias, plugin=plugin)
  trin <- rev((arch)^c(0,1)) # geadic representation
  out2 <- out[[2]]
  rnames1 <- as.integer(rownames(out2)) - 1
  rnames <- rnames1
  nh <- length(rnames)
  dat <- array(0,c(nh,nloci))
  for(k in 1:2){ #for each locus
    re <- rnames%%trin[k]
    dat[,k] <- (rnames-re)/trin[k]
    rnames <- re
  }
  for(i in 1:nh){
      rnames[i] <- paste(dat[i,], collapse = '')
  }
  rownames(out2) <- rnames

  # Bootstrap CIs
  if(CI){
    nhap  <- length(out2)
    N     <- sum(Nx)
    prob  <- Nx/N
    Estim <- array(0, dim = c((nhap+1), B))
    rownames(Estim) <- c('l',(rnames1+1))
    idx <- 1:length(Nx) #N
    for (l in 1:B){
      infct <- vector(mode = "list", length = 2)
      samp  <- rmultinom(1, N, prob)
      Data.b <- X[rep(idx,samp),]
      infct  <- reform(Data.b, arch, id=FALSE)
      tmp1        <- strmodel(infct, arch, BC=BC, method=method, Bbias=Bbias, plugin=plugin)
      rnames      <- as.integer(rownames(tmp1[[2]]))
      Estim[1,l]  <- unlist(tmp1[[1]])  
      Estim[as.character(rnames),l] <- unlist(tmp1[[2]])                             ## Evaluating and saving the Estimates
    }
    perc <- t(apply(Estim, 1, quantile, c(alpha/2, (1-alpha/2))))
    if(is.null(plugin)){
      out3 <- c(unlist(out[[1]]), perc[1,])
      names(out3) <- c('', paste0(as.character((alpha/2)*100), '%'), paste0(as.character((1-alpha/2)*100), '%')) 
    }else{
      out3 <- out[[1]]
      names(out3) <- c('')
    }
    out4 <- cbind(out2,perc[2:(nhap+1),])

    out <- list(out3, out4, dat, Ex.N)
  }else{
    out1 <- out[[1]]
    names(out1) <- c('')
    out <- list(out1, t(out2), dat, Ex.N)
  }
  names(out) <- c(expression(lambda), 'p', 'haplotypes', 'Sample size')
  out
}

#################################
# The function ldestim() wraps the reform(X1,id) and either strmodel(dat, arch) or strmodel_plugin(dat, arch, plugin) to find the estimates for LD.
# The esimates can be obtained with or without the Poisson parameter as a plug-in estimate, respectively. Moreover, the option to ouput the bias corrected (BC) estimates with 
# confidence intervals (CI) is available. The function outputs the estimates of common LD measures, i.e., D', r-squared, and Q-star..
#################################
ldestim0 <- function(est, gen){
  # Ordering frequencies estimates from 1 to H=n1*n2. The ordering is necessary to obtain the alleles marginal frequencies.
  freq <- array(0, c(1,prod(gen)))
  frequ <- est$p
  trin <- rev((gen)^c(0,1)) # vector of geadic representaion for haplotypes
  hap <- est$haplotypes%*%trin + 1
  colnames(frequ) <- hap
  for(i in hap){  # Because haplotypes with 0 frequency estimate are not reported in the MLEs, we need to reorder the estimates properly.
    idx <- which(colnames(frequ) == i)
    freq[,i] <- frequ[,idx]
  }

  pmat  <- matrix(freq, gen, byrow = TRUE)
  Afreq <- rowSums(pmat) # Alleles marginal frequencies locus 1
  Bfreq <- colSums(pmat) # Alleles marginal frequencies locus 2

  idxA <- Afreq != 0
  idxB <- Bfreq != 0
  gen_new <- c(sum(idxA), sum(idxB))

  #pmatnew  <- pmat[idxA, idxB]
  freqnew  <- matrix(freq, nrow = gen[1], byrow = TRUE)[idxA, idxB]
  Afreqnew <- Afreq[idxA]
  Bfreqnew <- Bfreq[idxB]

  pij   <- Afreqnew%*%t(Bfreqnew)        # pipj
  picjc <- (1-Afreqnew)%*%t(1-Bfreqnew)  # (1-pi)(1-pj)
  picj  <- (1-Afreqnew)%*%t(Bfreqnew)    # (1-pi)pj
  pijc  <- Afreqnew%*%t(1-Bfreqnew)      # pi(1-pj)

  D     <- freqnew - pij #round(freqnew - pij, 5)       # Dij
  pick  <- D > 0

  D_pos       <- array(0, gen_new)
  D_pos[pick] <- D[pick]

  D_neg        <- array(0, gen_new)
  D_neg[!pick] <- D[!pick]

  Dmax_pos  <- D
  Dmax_neg  <- D

  Dmax_pos  <- do.call(pmin, list(picj, pijc))  # if Dij > 0
  Dmax_neg  <- do.call(pmin, list(pij, picjc))  # if Dij < 0

  pij_pos       <- array(0, gen_new)
  pij_pos[pick] <- pij[pick]

  pij_neg        <- array(0, gen_new)
  pij_neg[!pick] <- pij[!pick]

  Dp <- sum(pij_pos*D_pos/Dmax_pos) + sum(pij_neg*abs(D_neg)/Dmax_neg) # D'
  tmp_sum <- sum(D^2/pij)
  HA <- 1-sum(Afreqnew**2)
  HB <- 1-sum(Bfreqnew**2)
  r  <- sum(D^2)/(HA*HB) # r^2
  Q  <- tmp_sum/prod(gen-1)    # Q*
  wab <- sqrt(sum(D^2 / Afreqnew)/HB)
  wba <- sqrt(sum(D^2 / Bfreqnew)/HA)

  out <- list(Dp, r, Q, wab, wba)
  names(out) <- c("D'", expression(r^2), "Q*", expression(W[A|B]), expression(W[B|A]))
  out
}

ld <- function(Data, arch, id = TRUE, plugin=NULL, CI=FALSE, BC = FALSE, method = "bootstrap", Bbias=10000, B=10000, alpha=0.05){
  pick <- rowSums(Data == 0) > 0
  data <- Data[!pick,]
  dat1 <- reform(data, arch, id=id)
  X     <- dat1[[1]]
  Nx    <- dat1[[2]]

  # MLEs
  est <- mle(Data, arch, id=id, plugin=plugin, BC=BC, method=method, Bbias=Bbias)
  ldvals <- ldestim0(est, arch)

  # Bootstrap CIs
  if(CI){
    N     <- sum(Nx)
    prob  <- Nx/N
    Estim <- array(0, dim = c(5, B))
    idx <- 1:length(Nx) #N
    for (l in 1:B){
      infct <- vector(mode = "list", length = 2)
      samp  <- rmultinom(1,N, prob)
      Data.b <- X[rep(idx,samp),]
      esttmp1     <- mle(Data.b, arch, id=FALSE, plugin=plugin, BC=BC, method=method, Bbias=Bbias)
      #print(esttmp1)
      tmp1        <- ldestim0(esttmp1, arch)
      Estim[,l]  <- unlist(tmp1) 
    }
    Estim <- Estim[ , colSums(is.na(Estim))==0]
    perc <- t(apply(Estim, 1, quantile, c(alpha/2, (1-alpha/2))))
    out <- cbind(ldvals,perc)
    rownames(out) <- c("D'", bquote(r^2), "Q*", expression(W[A|B]), expression(W[B|A]))
    colnames(out) <- c('', paste0(as.character((alpha/2)*100), '%'), paste0(as.character((1-alpha/2)*100), '%')) 
  }else{
    out <- ldvals
    names(out) <- c("D'", expression(r^2), "Q*", expression(W[A|B]), expression(W[B|A]))
  }
  out
}
